# Supplementary material for: Histone chaperones in Arabidopsis and rice: genome-wide identification, phylogeny, architecture and transcriptional regulation
Source: BMC Plant Biol. 2015 Feb 12;15:42. doi: 10.1186/s12870-015-0414-8 (PMC4357127; doi:10.1186/s12870-015-0414-8)
Supplement: Additional file 14: Table S4. — Microarray-based expression values (log2 signal intensity) retrieved using Genevestigator for histone chaperones from Arabidopsis across different developmental stages. [file 12870_2015_414_MOESM14_ESM.csv]

	Germinated seed	Seedling	Young rosette	Developed rosette	Bolting	Young flower	Developed flower	Flowers and Siliques	Mature siliques	Senescence
AtNAPL1	11.97799969	11.89799976	11.78899956	11.6789999	11.64999962	11.41699982	11.53899956	11.39700031	11.01299953	11.31999969
AtNAPL2	13.72799969	13.3380003	13.33899975	13.25800037	13.32499981	13.20699978	12.99800014	13.32800007	12.97500038	14.09700012
AtNAPL3	11.20400047	11.26599979	11.11900043	10.72500038	10.83399963	10.55099964	10.61299992	10.38399982	9.380999565	9.034999847
AtNAPL4	8.451000214	8.434000015	8.170999527	8.151000023	8.215000153	8.43200016	8.352000237	8.239999771	8.668000221	8.041999817
AtNAPL5	11.5909996	11.35099983	11.26299953	11.27700043	11.5170002	11.09899998	11.23999977	11.51500034	10.8579998	12.89500046
AtNAPL6	12.79399967	12.53999996	12.50500011	12.52299976	12.81000042	12.09300041	12.39400005	12.55200005	11.99800014	12.92800045
AtCAF1AL	9.246999741	9.277999878	9.114999771	9.043000221	9.734999657	9.081999779	9.18500042	9.326000214	8.81799984	9.222000122
AtCAF1CL1	12.65200043	12.42399979	12.42099953	12.24199963	12.66300011	12.30099964	12.40799999	12.62199974	12.51799965	12.64599991
AtCAF1CL2	10.50300026	10.18599987	9.87100029	9.595999718	10.00599957	9.130000114	9.56000042	10.04399967	9.576999664	11.81200027
AtCAF1CL3	10.95600033	10.72599983	10.7329998	10.22099972	10.82900047	9.779999733	10.18700027	10.82400036	10.17399979	11.61800003
AtCAF1CL4	12.0909996	11.72399998	12.0539999	11.76099968	11.96399975	11.3739996	11.53999996	11.90400028	12.21100044	14.18799973
AtCAF1CL5	12.0909996	11.72399998	12.0539999	11.76099968	11.96399975	11.3739996	11.53999996	11.90400028	12.21100044	14.18799973
AtCAF1CL6	13.10299969	12.78999996	12.70499992	12.77299976	12.89099979	12.66699982	12.65400028	12.69400024	12.93400002	14.5170002
AtSPT6L1	10.71100044	10.21800041	10.24800014	10.54100037	10.55000019	9.956000328	9.989999771	10.55799961	10.59399986	12.74800014
AtSPT6L2	7.605999947	7.462999821	7.335000038	7.453000069	7.487999916	7.631999969	7.610000134	7.666999817	8.220999718	7.802999973
AtASF1L1	11.48400021	11.31099987	10.95199966	10.80700016	11.33399963	10.52499962	10.85400009	11.10700035	10.47200012	10.13300037
AtASF1L2	11.52999973	11.14299965	11.22999954	11.10900021	11.4630003	11.25599957	11.33199978	11.48499966	11.27999973	12.60499954
AtHIRAL1	10.23900032	10.08500004	10.11699963	10.00500011	10.42500019	10.07900047	10.24100018	10.18500042	10.3920002	10.92800045
AtNASPL	11.79899979	11.58199978	11.57900047	11.43000031	11.85200024	11.47299957	11.57999992	11.95499992	11.95899963	12.61699963
AtSSRPL	12.27400017	12.04199982	12.08899975	12.06900024	12.29899979	11.79699993	12.07199955	12.60700035	12.94499969	13.63899994
AtSPT16L	11.59799957	11.38300037	11.70199966	11.25300026	11.41899967	11.24400043	11.18999958	11.50199986	11.72000027	13.17199993
