# Supplementary material for: Histone chaperones in Arabidopsis and rice: genome-wide identification, phylogeny, architecture and transcriptional regulation
Source: BMC Plant Biol. 2015 Feb 12;15:42. doi: 10.1186/s12870-015-0414-8 (PMC4357127; doi:10.1186/s12870-015-0414-8)
Supplement: Additional file 15: Table S5. — Microarray-based expression values (log2 signal intensity) retrieved using Genevestigator for histone chaperones from rice across different developmental stages. [file 12870_2015_414_MOESM15_ESM.csv]

	Germination	Seedling	Tillering	Stem Elongation	Booting	Heading	Flowering	Milk	Dough
OsCAF1AL1	7.506999969	7.688000202	7.701000214	7.539999962	8.06799984	8.230999947	10.2329998	9.43599987	8.454000473
OsCAF1AL2	13.85099983	11.39099979	11.46899986	10.78100014	12.48200035	11.08600044	11.87300014	12.51500034	9.694999695
OsCAF1BL	11.15999985	10.47200012	10.22000027	9.359000206	9.178999901	9.265000343	8.977999687	8.710000038	8.413999557
OsCAF1CL1	13.24499989	13.4630003	13.50500011	13.47700024	14.36800003	13.89099979	13.44200039	14.04399967	14.25500011
OsCAF1CL2	13.32699966	10.18999958	10.14299965	10.84599972	11.9829998	10.62899971	11.03199959	11.61600018	9.871999741
OsCAF1CL3	15.87199974	14.77700043	14.85499954	15.13099957	16.01000023	15.34899998	14.18400002	15.80900002	15.03600025
OsCAF1CL4	10.4659996	11.4659996	10.79699993	10.84799957	10.81200027	11.48400021	10.68200016	11.48600006	10.22200012
OsCAF1CL5	13.16800022	12.96399975	13.01299953	13.2489996	13.19699955	13.09200001	11.73200035	13.70400047	13.20100021
OsSPT16L1	13.97599983	14.68299961	14.29100037	13.96100044	15.01900005	14.81200027	15.20499992	14.58899975	14.63599968
OsSPT16L2	9.104000092	10.64400005	10.90499973	10.83199978	10.95199966	10.86600018	11.37199974	11.08600044	11.51000023
OsSPT16L3	10.01200008	10.63700008	10.80099964	11.01000023	10.76900005	11.14099979	11.9119997	11.3920002	11.25800037
OsSSRPL1	14.51200008	15.16699982	15.1960001	15.00800037	15.36299992	14.98400021	13.85299969	14.88500023	15.61600018
OsSSRPL2	12.21000004	11.8380003	11.39700031	11.4989996	13.57499981	13.51599979	14.12899971	13.9829998	14.53199959
OsSPT6L	13.77299976	14.23700047	14.18700027	14.35999966	14.85400009	14.54500008	14.81400013	14.35599995	14.28499985
OsNAPL1	16.43615913	16.00871849	16.03261757	16.14618492	16.709795	16.2001152	14.54954147	16.47874641	15.96028709
OsNAPL2	14.80797482	13.99826241	13.93896961	14.79956818	14.83167362	14.46552086	13.7699976	14.88749409	13.74448776
OsNAPL3	7.783257961	7.597661495	7.528475761	7.822209835	7.631031036	8.256266594	7.814629078	7.865210533	8.06155777
OsNAPL4	8.149745941	7.771507263	7.773707867	7.924353123	7.836197376	8.265992165	8.340459824	8.282296181	8.195239067
OsNAPL5	13.93295288	13.01778316	13.08877182	13.56604671	13.98636913	13.48429775	12.53832531	14.28633785	13.93988514
OsNAPL6	16.32230949	15.53511524	15.46403599	15.72416592	16.13725471	15.88750744	15.18056774	16.12393761	15.38943577
OsNAPL7	7.394015789	7.639271259	7.669092178	7.470343113	7.692857265	7.747545242	8.144861221	7.899549961	7.830200195
OsNASPL	13.56400013	12.54300022	12.57499981	12.79300022	13.71500015	13.16399956	12.60000038	13.58600044	12.83399963
OsASF1L1	12.73600006	12.32800007	12.34799957	12.28999996	12.88399982	12.32699966	12.24600029	13.3739996	11.74699974
OsASF1L2	8.203000069	8.156000137	8.230999947	7.721000195	8.756999969	8.642000198	8.854000092	8.578000069	8.829000473
OsHIRAL	12.56299973	13.08300018	13.10400009	12.99300003	13.42700005	13.13500023	12.85400009	13.20100021	13.25599957
