# Supplementary material for: Histone chaperones in Arabidopsis and rice: genome-wide identification, phylogeny, architecture and transcriptional regulation
Source: BMC Plant Biol. 2015 Feb 12;15:42. doi: 10.1186/s12870-015-0414-8 (PMC4357127; doi:10.1186/s12870-015-0414-8)
Supplement: Additional file 16: Table S6. — Microarray-based expression values (log2 signal intensity) retrieved using Genevestigator for histone chaperones from Arabidopsis across different tissues. [file 12870_2015_414_MOESM16_ESM.csv]

	Stamen	Anther	Pollen	Pistil	Carpel	Stigma	Ovary	Petal	Sepal	Pedicel	Silique	Seed	Embryo	Endosperm	Testa	Pericarp	Replum	Flower	Raceme	Leaf	Rosette	Stem	Node	Internode	Shoot Apex	Xylem	Phloem	Cork	Roots	Primary Root	Lateral Root	Root Tip	Callus
AtNAPL1	9.843999863	8.824000359	8.824000359	12.4090004	11.97099972	11.63199997	12.40400028	10.72200012	10.69900036	11.40100002	12.07499981	12.2840004	12.47099972	12.32400036	11.55200005	10.81099987	10.81099987	11.02099991	11.02400017	11.39799976	11.42500019	10.97200012	11.42800045	9.786000252	12.36699963	12.22500038	9.786000252	12.38199997	11.68799973	11.64299965	11.91499996	12.63199997	12.90600014
AtNAPL2	14.13899994	15.7329998	15.7329998	13.60000038	13.25800037	13.39299965	13.24600029	12.87100029	12.73900032	13.31499958	14.36699963	14.58600044	15.1590004	15.86800003	15.69900036	12.80599976	12.80599976	13.55000019	13.54800034	13.09700012	13.11200047	12.86200047	13.41300011	10.56400013	13.5369997	13.01599979	10.56400013	13.17399979	13.53999996	13.55000019	13.48600006	14.05900002	13.90200043
AtNAPL3	9.199000359	8.852999687	8.852999687	10.87300014	11.13500023	10.9989996	11.4090004	9.715000153	9.340000153	10.37100029	10.96199989	11.30599976	12.19699955	11.84000015	12.24100018	8.49600029	8.49600029	9.805999756	9.812000275	10.60700035	10.54899979	9.732999802	10.4119997	9.342000008	11.18299961	9.168000221	9.342000008	9.527000427	11.39400005	11.16699982	12.53999996	12.04300022	11.55500031
AtNAPL4	11.02299976	12.95300007	12.95300007	7.840000153	7.909999847	7.907999992	7.960000038	8.244999886	7.945000172	7.899000168	8.437000275	8.460000038	8.833999634	8.645999908	8.694999695	7.322999954	7.322999954	9.234000206	9.220000267	8.18999958	8.086000443	8.123000145	8.24600029	9.482999802	8.164999962	9.244999886	9.482999802	8.866000175	9.673999786	9.57199955	10.19200039	9.482000351	8.352000237
AtNAPL5	10.65499973	9.80700016	9.80700016	12.0369997	11.66300011	11.61299992	12.00399971	11.11400032	10.74400043	11.07999992	11.78800011	11.89099979	11.96199989	11.06099987	10.09200001	11.66699982	11.66699982	11.22399998	11.22299957	10.98600006	11.05799961	11.09399986	11.17199993	9.616999626	12.15799999	11.67800045	9.616999626	11.46700001	10.85599995	10.76500034	11.31499958	11.69400024	12.30500031
AtNAPL6	10.74400043	8.94299984	8.94299984	13.27200031	13.30099964	12.95499992	13.5909996	11.81599998	11.97200012	12.24499989	12.61600018	12.7329998	12.90299988	11.09000015	10.6239996	12.22700024	12.22700024	12.02200031	12.02400017	12.16899967	12.24699974	11.53100014	11.96500015	9.381999969	13.45800018	12.44699955	9.381999969	12.5880003	11.92599964	11.79100037	12.6079998	13.13599968	13.55799961
AtCAF1AL	9.057999611	9.473999977	9.473999977	9.751000404	9.626999855	9.347000122	10.00399971	9.095000267	8.791000366	9.675999641	9.446000099	9.517000198	9.802000046	9.944000244	9.751999855	9.069000244	9.069000244	9.309000015	9.312000275	9.038000107	9.041000366	9.107000351	8.973999977	9.843999863	10.4630003	9.116999626	9.843999863	9.237999916	9.430000305	9.404000282	9.557999611	9.578000069	9.838000298
AtCAF1CL1	11.47000027	9.876000404	9.876000404	13.31000042	13.11299992	12.7489996	13.16800022	12.02999973	11.68700027	12.08399963	13.08699989	13.15400028	13.55000019	13.18500042	12.51900005	13.14500046	13.14500046	12.28299999	12.28100014	12.24199963	12.28999996	11.48799992	11.97900009	10.56000042	13.20100021	12.56400013	10.56000042	12.39400005	12.49800014	12.53899956	12.2869997	13.00800037	13.36800003
AtCAF1CL2	9.87899971	9.854000092	9.854000092	11.57299995	10.1619997	9.083000183	10.33500004	10.11200047	9.215999603	9.633000374	10.79899979	10.98900032	11.80599976	9.984999657	9.31499958	10.38399982	10.38399982	10.35400009	10.34700012	9.095999718	9.269000053	9.409999847	9.737999916	9.352000237	11.09300041	10.46199989	9.352000237	10.97399998	10.85900021	10.96399975	10.32800007	11.39900017	11.32800007
AtCAF1CL3	10.20199966	9.678999901	9.678999901	12.29300022	11.72500038	10.62699986	12.02700043	9.592000008	9.116999626	10.2130003	11.71800041	11.88099957	13.07900047	12.34700012	11.40100002	11.13000011	11.13000011	10.83100033	10.82400036	9.607000351	9.887000084	9.63599968	10.21000004	9.774000168	12.43099976	10.48900032	9.774000168	10.57999992	11.05900002	11.06200027	11.04599953	11.8210001	12.17300034
AtCAF1CL4	10.31700039	9.055999756	9.055999756	13.46700001	12.79500008	11.91300011	12.97299957	11.05200005	10.7159996	11.23499966	12.78100014	12.87699986	13.32800007	11.61100006	11.59899998	11.99199963	11.99199963	11.6079998	11.60400009	11.32299995	11.5369997	10.6260004	11.44099998	9.317000389	12.99100018	11.78299999	9.317000389	11.72000027	11.78499985	11.70100021	12.20600033	12.5340004	12.70800018
AtCAF1CL5	10.31700039	9.055999756	9.055999756	13.46700001	12.79500008	11.91300011	12.97299957	11.05200005	10.7159996	11.23499966	12.78100014	12.87699986	13.32800007	11.61100006	11.59899998	11.99199963	11.99199963	11.6079998	11.60400009	11.32299995	11.5369997	10.6260004	11.44099998	9.317000389	12.99100018	11.78299999	9.317000389	11.72000027	11.78499985	11.70100021	12.20600033	12.5340004	12.70800018
AtCAF1CL6	12.28299999	12.24800014	12.24800014	13.15299988	13.07699966	12.88899994	13.02299976	12.22099972	12.31400013	12.01599979	13.55500031	13.71899986	13.88199997	13.15400028	12.43500042	12.63599968	12.63599968	12.55000019	12.54500008	12.68000031	12.64299965	11.8920002	12.29599953	9.82199955	13.22200012	13.04199982	9.82199955	13.14599991	12.73499966	12.70600033	12.87800026	13.3739996	13.73200035
AtSPT6L1	10.95600033	11.61499977	11.61499977	11.46700001	10.50599957	10.27799988	10.0539999	10.97099972	10.69200039	9.913999557	12.34799957	12.6619997	13.97900009	15.21800041	16.61899948	9.845000267	9.845000267	10.81599998	10.80700016	10.07299995	10.11400032	9.840999603	10.46800041	10.9630003	10.89099979	10.84700012	10.9630003	10.625	10.57600021	10.74199963	9.737000465	10.84799957	11.37199974
AtSPT6L2	8.798999786	9.329999924	9.329999924	7.53399992	8.204000473	8.791999817	8.086999893	7.481999874	7.446000099	7.532999992	8.083000183	8.06000042	7.895999908	8.517000198	8.196000099	7.997000217	7.997000217	8.092000008	8.086999893	7.563000202	7.506000042	7.539000034	7.493000031	9.326999664	7.278999805	8.609000206	9.326999664	9.07199955	7.796999931	7.854000092	7.507999897	7.646999836	7.672999859
AtASF1L1	11.34000015	11.43000031	11.43000031	12.32299995	11.62699986	11.17399979	11.45699978	10.79199982	10.1260004	11.18200016	11.43700027	11.58399963	12.80200005	11.86400032	10.93599987	12.35900021	12.35900021	11.50300026	11.5	10.39099979	10.56000042	10.23600006	11.14500046	11.0880003	12.63700008	10.06999969	11.0880003	10.28499985	11.78100014	11.85299969	11.41800022	12.47200012	12.24100018
AtASF1L2	11.24800014	11.46399975	11.46399975	11.61600018	11.36800003	11.15600014	11.55799961	11.2510004	11.18299961	11.35000038	11.80500031	11.87100029	12.1789999	12.10299969	11.29899979	11.09599972	11.09599972	11.30500031	11.30500031	11.22700024	11.21100044	10.9630003	10.98799992	10.38599968	11.86600018	11.55099964	10.38599968	11.27499962	10.83199978	10.79100037	11.03899956	10.98099995	11.46000004
AtHIRAL1	10.35400009	10.85599995	10.85599995	10.56799984	10.94799995	11.19999981	10.92099953	10.96399975	10.52600002	10.43400002	10.51099968	10.56099987	9.548999786	10.52000046	10.18099976	9.362999916	9.362999916	10.45199966	10.45199966	10.06999969	10.06599998	10.02700043	9.833999634	10.68200016	10.77200031	10.97599983	10.68200016	10.83600044	9.953000069	9.984000206	9.798000336	10.16499996	10.66699982
AtNASPL	10.77600002	9.68999958	9.68999958	12.79100037	12.54100037	12.13700008	12.42500019	11.49100018	11.2130003	11.33500004	12.24499989	12.27200031	12.75899982	12.01000023	11.12199974	12.18299961	12.18299961	11.65200043	11.64799976	11.32199955	11.38700008	11.17099953	11.66300011	9.475999832	12.68000031	12.0710001	9.475999832	12.10299969	11.46399975	11.40999985	11.73799992	11.94400024	12.39799976
AtSSRPL	13.49800014	14.21899986	14.21899986	13.38399982	13.00899982	12.4829998	12.84799957	12.52799988	11.88599968	11.98799992	13.63700008	13.77799988	14.08100033	15.17199993	15.53100014	12.39299965	12.39299965	13.07400036	13.06299973	11.81799984	11.8760004	11.87800026	12.19900036	11.32499981	12.94999981	13.05300045	11.32499981	13.12100029	12.44200039	12.52499962	12.02499962	12.79800034	12.8739996
AtSPT16L	12.28100014	13.07400036	13.07400036	12.39400005	11.59399986	11.20300007	11.5170002	11.72999954	11.48799992	10.95499992	12.76399994	12.98499966	13.30700016	14.4460001	14.88099957	10.82800007	10.82800007	11.94299984	11.93299961	11.11999989	11.14900017	10.4289999	11.18400002	9.472999573	11.91800022	11.79899979	9.472999573	11.70800018	11.39000034	11.36999989	11.49499989	11.78499985	11.88799953
