# Supplementary material for: Histone chaperones in Arabidopsis and rice: genome-wide identification, phylogeny, architecture and transcriptional regulation
Source: BMC Plant Biol. 2015 Feb 12;15:42. doi: 10.1186/s12870-015-0414-8 (PMC4357127; doi:10.1186/s12870-015-0414-8)
Supplement: Additional file 17: Table S7. — Microarray-based expression values (log2 signal intensity) retrieved using Genevestigator for histone chaperones from rice across different tissues. [file 12870_2015_414_MOESM17_ESM.csv]

	Stigma	Pistil	Stamen	Ovary	Endosperm	Anther	Pollen	Caryopsis	Spikelet	Panicle	Peduncle	Flag Leaf	Node	Internode	Culm	Root Tip	Root	Leaf	Sheath	Blade	Callus
OsCAF1AL1	10.23200035	10.15299988	10.14400005	10.07299995	9.961000443	9.767999649	9.623000145	9.281999588	9.12899971	8.305999756	8.487999916	7.589000225	7.514999866	7.59800005	7.340000153	8.201000214	8.043000221	7.921999931	7.688000202	7.497000217	8.126999855
OsCAF1AL2	9.425999641	14.11800003	8.772000313	13.86400032	10.14299965	13.05300045	10.43599987	12.83300018	14.14700031	15	12.42599964	8.442000389	8.793999672	9.088000298	13.06700039	15.45699978	14.51900005	13.5710001	11.3579998	7.941999912	13.34500027
OsCAF1BL	13.20899963	12.63700008	12.58100033	12.53199959	12.44799995	12.32999992	12.27200031	12.14700031	11.88199997	11.55200005	11.72599983	10.10599995	9.899000168	10.31499958	8.835000038	11.18999958	11.08300018	11.02499962	10.74300003	9.897000313	11.16699982
OsCAF1CL1	14.2840004	14.77999973	14.45400047	14.22200012	13.83199978	14.14099979	14.28299999	14.07299995	14.11400032	14.14999962	14.15499973	13.20699978	13.13000011	13.42500019	12.26000023	13.30599976	13.7869997	13.79699993	12.91699982	13.21000004	13.78100014
OsCAF1CL2	13.52400017	13.17700005	13.02200031	11.74800014	10.25	12.16300011	11.24400043	12.61499977	11.37300014	13.49100018	10.14999962	12.86600018	8.586999893	8.723999977	9.182999611	10.22099972	11.8579998	10.29699993	11.79599953	9.538999557	10.16100025
OsCAF1CL3	16.875	16.48800087	16.03899956	15.81599998	16.3010006	15.19799995	15.70300007	15.22700024	15.42399979	15.68000031	15.10099983	15.79800034	14.8039999	14.68799973	14.51799965	16.25699997	15.04300022	15.17599964	16.09799957	14.38899994	15.23200035
OsCAF1CL4	12.83199978	10.84200001	12.30099964	11.5880003	12.91100025	8.289999962	11.58300018	10.50899982	11.04699993	10.71000004	11.91399956	10.57900047	11.20499992	11.4989996	9.138999939	11.86299992	11.11400032	11.91899967	11.55900002	11.14799976	11.42300034
OsCAF1CL5	14.63899994	13.11600018	13.14000034	12.70400047	12.77900028	8.937999725	13.61100006	13.56900024	12.72799969	13.69499969	13.48499966	12.98700047	12.96100044	12.95899963	11.24699974	11.75599957	13.29899979	13.34000015	12.63399982	12.625	12.89900017
OsSPT16L1	15.77799988	15.53899956	15.48099995	15.44499969	15.36900043	15.32400036	15.17800045	15.1079998	15.08100033	14.93299961	14.94299984	14.46800041	14.3579998	14.49400043	13.26000023	14.74300003	14.72299957	14.69999981	14.60200024	14.2840004	14.72599983
OsSPT16L2	12.52499962	12.70300007	12.26500034	12.14799976	10.97000027	12.40600014	12.55200005	13.00199986	12.97200012	12.48999977	12.78999996	12.26599979	12.41300011	13.45100021	11.14400005	12.77299976	13.04699993	11.85400009	11.85599995	12.78999996	13.01200008
OsSPT16L3	11.79800034	11.5369997	11.8380003	10.77000046	10.59300041	11.11699963	11.59599972	11.44099998	11.35499954	11.27600002	11.55200005	10.93099976	11.09000015	11.66300011	10.70899963	10.88199997	10.74699974	10.88700008	11.22000027	10.84599972	10.59799957
OsSSRPL1	15.73799992	15.70400047	15.57999992	15.53499985	15.5340004	15.50899982	15.36999989	15.32199955	15.31599998	15.14400005	15.17800045	14.71800041	14.66899967	14.79399967	10.24400043	15.07900047	15.06000042	15.05900002	14.94299984	14.51500034	15.07400036
OsSSRPL2	14.30700016	14.69900036	13.49100018	10.90799999	13.57499981	13.80799961	11.45600033	13.45199966	13.61800003	12.03999996	12.50800037	14.75599957	12.32800007	11.87899971	18.32699966	12.37100029	12.65999985	11.98499966	13.01599979	12.23200035	11.88199997
OsSPT6L	15.42500019	15.39500046	15.21800041	15.18900013	15.18099976	15.06700039	14.9630003	14.93900013	14.93000031	14.56499958	14.65100002	14.06599998	13.90699959	14.08500004	13.01299953	14.47900009	14.42500019	14.42500019	14.22599983	13.84899998	14.42800045
OsNAPL1	17.25399971	17.00200081	16.91699982	16.87100029	16.84600067	16.80500031	16.77099991	16.72200012	16.70499992	16.57900047	16.59000015	15.89400005	15.75300026	15.90799999	11.44499969	16.49399948	16.39599991	16.3220005	16.02099991	15.63500023	16.48900032
OsNAPL2	15.45699978	15.38399982	14.6260004	15.09500027	15.20499992	13.96800041	14.30700016	14.82800007	15.04300022	15.07199955	15.15200043	13.71700001	13.67800045	14.53600025	12.26299953	14.53899956	15.01799965	14.20600033	13.80599976	13.79199982	14.79599953
OsNAPL3	6.572000027	7.519999981	7.989999771	6.573999882	7.34100008	8.402000427	7.730999947	7.78000021	7.570000172	7.611999989	7.419000149	7.875	7.734000206	9.187999725	8.013999939	7.488999844	8.024999619	7.311999798	7.515999794	7.181000233	7.822999954
OsNAPL4	6.997000217	7.850999832	8.18900013	7.065000057	7.774000168	8.232999802	8.097999573	7.993999958	7.72300005	8.395999908	8.092000008	7.958000183	7.787000179	9.187999725	8.303999901	7.511000156	8.303999901	7.550000191	7.71600008	7.393000126	8.293999672
OsNAPL5	15.25	14.43500042	13.3920002	14.16899967	15.42199993	13.68599987	13.09000015	14.56999969	15.24400043	14.4659996	14.1239996	12.76399994	12.39000034	13.20600033	9.956999779	13.16300011	14.38799953	13.3760004	12.72399998	12.46700001	14.36699963
OsNAPL6	16.20899963	16.71999931	15.99300003	15.79899979	16.79999924	15.66899967	15.60000038	16.21500015	16.56699944	16.67499924	16.38400078	14.49100018	15.14999962	15.87199974	11.17800045	15.65499973	15.85599995	15.75199986	15.26000023	14.98400021	16.11300087
OsNAPL7	7.139999866	7.767000198	7.760000229	6.986000061	7.632999897	7.613999844	7.448999882	7.576000214	7.657999992	7.948999882	7.666999817	8.656000137	7.653999805	7.953999996	8.302000046	7.321000099	7.854000092	7.676000118	7.625999928	7.584000111	7.921000004
OsNASPL	14.73600006	14.67300034	14.24300003	14.21899986	13.96899986	13.75599957	13.72099972	13.57699966	13.43099976	13.2510004	13.35900021	12.58899975	12.52000046	12.62699986	11.09000015	13.13500023	13.05700016	13.05200005	12.90999985	12.30599976	13.10000038
OsASF1L1	13.64799976	13.54699993	13.52400017	13.32400036	13.21199989	13.20899963	13.20499992	13.17599964	13.08199978	12.7510004	12.82499981	12.04300022	11.88000011	12.05599976	11.18999958	12.64700031	12.60400009	12.55599976	12.37699986	11.8760004	12.61100006
OsASF1L2	10.06099987	9.069000244	8.583000183	8.911000252	8.50399971	8.668999672	10.10000038	9.142000198	9.06499958	7.548999786	7.232999802	8.402999878	9.557999611	8.333000183	8.114999771	7.802000046	8.286999702	8.138999939	7.698999882	8.513999939	9.171999931
OsHIRAL	13.96000004	13.76000023	13.60999966	13.64999962	13.5	13.34000015	13.43999958	13.35999966	13.47999954	13.11999989	13.22999954	12.59000015	12.43000031	12.89000034	11.85000038	13.18000031	13.18999958	13.11999989	13.06999969	12.30000019	13.15999985
