# Supplementary material for: Histone chaperones in Arabidopsis and rice: genome-wide identification, phylogeny, architecture and transcriptional regulation
Source: BMC Plant Biol. 2015 Feb 12;15:42. doi: 10.1186/s12870-015-0414-8 (PMC4357127; doi:10.1186/s12870-015-0414-8)
Supplement: Additional file 18: Table S8. — Microarray-based expression values (log2 signal intensity) retrieved using Genevestigator for histone chaperones from Arabidopsis under different biotic stress conditions. [file 12870_2015_414_MOESM18_ESM.csv]

	A. brassicicola	H. arabidopsidis	F. oxysporum	P. syringae	B. graminis
AtNAPL1	0.414999992	0.409999996	-0.068999998	-0.26699999	-0.279000014
AtNAPL2	0.423999995	-0.342000008	-0.093000002	0.335000008	-0.184
AtNAPL3	0.122000001	0.790000021	-0.261999995	-0.268999994	0.61500001
AtNAPL4	0.033	0.048999999	-0.002	-0.074000001	0.184
AtNAPL5	0.114	-0.029999999	-0.035	-0.573000014	0.199000001
AtNAPL6	0.323000014	0.067000002	-0.048	-0.280000001	0.055
AtCAF1AL	0.214000002	0.169	-0.041999999	-0.128999993	-0.442999989
AtCAF1CL1	0.092	0.208000004	0.034000002	-0.097000003	0.056000002
AtCAF1CL2	1.467000008	-0.368999988	0.127000004	0.231000006	0.112999998
AtCAF1CL3	0.996999979	-0.071000002	0.037	0.120999999	0.109999999
AtCAF1CL4	0.238000005	-0.538999975	0.270000011	-0.223000005	0.086000003
AtCAF1CL5	0.238000005	-0.538999975	0.270000011	-0.223000005	0.086000003
AtCAF1CL6	-0.085000001	0.174999997	0.160999998	-0.063000001	0.423999995
AtSPT6L1	0.940999985	0.180000007	0.001	-0.057	-0.061999999
AtSPT6L2	-0.064999998	-0.209999993	-0.002	-0.043000001	-0.035999998
AtASF1L1	0.386000007	0.256999999	0.075999998	-0.07	-0.138999999
AtASF1L2	-0.150000006	0.01	0.268000007	-0.109999999	-0.050999999
AtHIRAL1	0.456	0.103	-0.045000002	-0.078000002	-0.522000015
AtNASPL	0.601999998	0.44600001	0.017999999	-0.134000003	-0.518000007
AtSSRPL	0.416000009	0.398999989	-0.006	-0.032000002	-0.319000006
AtSPT16L	-0.486000001	0.246999994	-0.024	0.31400001	0.125
