# Supplementary material for: Histone chaperones in Arabidopsis and rice: genome-wide identification, phylogeny, architecture and transcriptional regulation
Source: BMC Plant Biol. 2015 Feb 12;15:42. doi: 10.1186/s12870-015-0414-8 (PMC4357127; doi:10.1186/s12870-015-0414-8)
Supplement: Additional file 19: Table S9. — Microarray-based expression values (log2 signal intensity) retrieved using Genevestigator for histone chaperones from rice under different biotic stress conditions. [file 12870_2015_414_MOESM19_ESM.csv]

	X. oryzae	M. oryzae	N. lugens	O. oryzae
OsCAF1AL1	0.162	0.127000004	-0.022	-0.050999999
OsCAF1AL2	-0.546000004	0.017999999	-3.23300004	0.59799999
OsCAF1BL	0.377999991	0.108999997	0.016000001	-0.013
OsCAF1CL1	0.284999996	0.272000015	0.181999996	-0.008
OsCAF1CL2	-1.621000051	-0.086000003	-0.114	-0.400999993
OsCAF1CL3	-0.723999977	-0.231000006	0.273000002	0.104000002
OsCAF1CL4	-0.625	1.465000033	0.028000001	-0.016000001
OsCAF1CL5	-0.716000021	1.51699996	-0.068999998	0.068000004
OsSPT16L1	0.244000003	0.232999995	0.111000001	0.096000001
OsSPT16L2	0.153999999	1.177000046	0.005	0.776000023
OsSPT16L3	0.256999999	0.773000002	-0.151999995	0.537999988
OsSSRPL1	0.870000005	0.546000004	0.201000005	0.048
OsSSRPL2	-0.240999997	-0.351999998	0.172000006	0.079999998
OsSPT6L	0.150000006	0.103	0.039000001	0.016000001
OsNAPL1	0.342000008	0.256000012	0.152999997	0.089000002
OsNAPL2	-0.796999991	0.54400003	0.476999998	0.008
OsNAPL3	0.045000002	-0.008	-0.008	0.064000003
OsNAPL4	-0.072999999	-0.268999994	0.050000001	-0.056000002
OsNAPL5	-0.75999999	2.33100009	0.057	-0.207000002
OsNAPL6	-0.975000024	0.856000006	-0.044	-0.142000005
OsNAPL7	-0.109999999	-0.282000005	0.129999995	-0.112999998
OsNASPL	0.504000008	0.323000014	0.105999999	0.052000001
OsASF1L1	0.245000005	0.07	0.048999999	0.02
OsASF1L2	-0.090999998	-0.023	-0.057	0.103
OsHIRAL	-0.300000012	0.105999999	0.317999989	-0.119000003
