# Supplementary material for: Histone chaperones in Arabidopsis and rice: genome-wide identification, phylogeny, architecture and transcriptional regulation
Source: BMC Plant Biol. 2015 Feb 12;15:42. doi: 10.1186/s12870-015-0414-8 (PMC4357127; doi:10.1186/s12870-015-0414-8)
Supplement: Additional file 20: Table S10. — Microarray-based expression values (log2 signal intensity) retrieved using Genevestigator for histone chaperones from Arabidopsis under different abiotic stress conditions. [file 12870_2015_414_MOESM20_ESM.csv]

	Cold	Drought	Heat	Salt
AtNAPL1	0.432000011	0.624000013	-0.363999993	0.294
AtNAPL2	0.064999998	0.867999971	-0.257999986	-0.143000007
AtNAPL3	0.514999986	0.690999985	-0.328000009	-0.199000001
AtNAPL4	0.207000002	-0.130999997	-0.090999998	0.172999993
AtNAPL5	0.077	1.100000024	-0.30399999	0.143999994
AtNAPL6	0.284999996	1.06099999	-0.219999999	0.136000007
AtCAF1AL	-0.094999999	0.333000004	-0.228	-0.127000004
AtCAF1CL1	-0.074000001	0.867999971	0.225999996	0.305000007
AtCAF1CL2	0.01	0.189999998	0.279000014	0.505999982
AtCAF1CL3	-0.079999998	-0.034000002	-0.155000001	0.254000008
AtCAF1CL4	-0.086000003	0.149000004	0.287	0.372000009
AtCAF1CL5	-0.086000003	0.149000004	0.287	0.372000009
AtCAF1CL6	-0.238000005	0.995000005	0.264999986	-0.033
AtSPT6L1	0.368999988	0.64200002	0.174999997	0.195999995
AtSPT6L2	0.022	-0.228	0.043000001	0.066
AtASF1L1	0.018999999	0.202999994	-0.126000002	0.004
AtASF1L2	-0.088	0.398000002	-0.347000003	0.101000004
AtHIRAL1	0.416000009	0.419999987	0.005	0.103
AtNASPL	0.103	0.94599998	0.006	0.050000001
AtSSRPL	0.231000006	0.405999988	0.086999997	0.144999996
AtSPT16L	-0.43599999	0.196999997	0.266000003	0.009
