# Supplementary material for: Histone chaperones in Arabidopsis and rice: genome-wide identification, phylogeny, architecture and transcriptional regulation
Source: BMC Plant Biol. 2015 Feb 12;15:42. doi: 10.1186/s12870-015-0414-8 (PMC4357127; doi:10.1186/s12870-015-0414-8)
Supplement: Additional file 21: Table S11. — Microarray-based expression values (log2 signal intensity) retrieved using Genevestigator for histone chaperones from rice under different abiotic stress conditions. [file 12870_2015_414_MOESM21_ESM.csv]

	Cold	Drought	Heat	Salinity
OsSPT16L1	-0.241999999	0.344999999	-0.127000004	0.026000001
OsSPT16L2	0.600000024	1.73300004	-0.448000014	1.315999985
OsSPT16L3	-0.270999998	0.289999992	-0.291999996	0.43599999
OsCAF1CL1	0.006	0.116999999	-0.224999994	-0.234999999
OsCAF1CL2	-0.077	-1.095999956	0.319000006	-1.370000005
OsCAF1CL3	0.054000001	-0.551999986	-0.381000012	-0.60799998
OsCAF1CL4	0.152999997	-0.583000004	0.779999971	-0.379000008
OsCAF1CL5	0.039000001	-0.99000001	0.347000003	-0.935000002
OsCAF1BL	-0.194000006	-0.397000015	-0.796000004	-1.039000034
OsCAF1AL1	0.166999996	0.108000003	0.035999998	-0.055
OsCAF1AL2	-0.59799999	-1.567999959	-0.169	-0.483999997
OsSSRPL1	0.199836731	0.047636986	-0.273162842	0.020098686
OsSSRPL2	-0.036131859	1.634884834	0.050592422	0.787225723
OsSPT6L	-0.256557465	0.244728088	-0.294157028	-0.115524292
OsASF1L1	-0.610163689	-0.607880592	0.242409706	-0.506607056
OsASF1L2	-0.177624702	-0.093609333	0.097342968	-0.049406528
OsNAPL1	0.136381149	-0.069423676	0.572349548	-0.0905056
OsNAPL2	0.12695694	-0.910644531	0.459065437	-0.881978035
OsNAPL3	0.27	-0.29	0.72	-0.41
OsNAPL4	-0.118564606	-0.110409737	0.542747498	-0.164600372
OsNAPL5	-0.206403732	-1.482269287	0.590572357	-1.222679138
OsNAPL6	-0.099452972	-1.242495537	0.282477379	-1.066047668
OsNAPL7	-0.045858383	-0.192371845	0.060382843	-0.11921978
OsNASPL	0.027442932	-0.706569672	-0.15383625	-0.496238708
OsHIRAL	-0.245275497	0.067193985	-0.250900269	0.076276779
